# Supplementary material for: Dopamine Release Neuroenergetics in Mouse Striatal Slices
Source: Int J Mol Sci. 2024 Apr 23;25(9):4580. doi: 10.3390/ijms25094580 (PMC11083938; doi:10.3390/ijms25094580)
Supplement: Supplementary file 1 [file ijms-25-04580-s001.zip]

Archive with 1 entries (1 files):
- ijms-2923391-supplementary.pdf
